# Supplementary material for: Heightened respiratory brain pulsations indicate fluid dynamic dysfunction in early multiple sclerosis
Source: J Cereb Blood Flow Metab. 2026 May 28:0271678X261453802. Online ahead of print. doi: 10.1177/0271678X261453802 (PMC13328110; doi:10.1177/0271678X261453802)
Supplement: sj-xlsx-2-jcb-10.1177_0271678X261453802 – Supplemental material for Heightened respiratory brain pulsations indicate fluid dynamic dysfunction in early multiple sclerosis [file sj-xlsx-2-jcb-10.1177_0271678X261453802.xlsx]

## Sheet: Taul1
The Source Data of ”Heightened respiratory brain pulsations indicate fluid dynamic dysfunction in early multiple sclerosis."
Haverinen J et al.
MS = multiple sclerosis, n = 25	HC = healthy control, n = 25
a) Cardiorespiratory monitoring data; Scanner respiratory belt & PPG, respiratory and heart rate frequency range (Hz)
Missing values (=mv), as stated in the supplementary information and S2 Fig, were verified from MREG data: Respiratory frequency range from a voxel of 4th ventricle or sinus, Cardiac frequency range from a voxel of a. cerebri anterior
Resp Lower limit MS	Resp Peak MS	Resp Higher limit MS	Card Lower limit MS	Card Peak MS	Card Higher limit MS
0.2026	0.3052	0.4321	1.006	1.1304	1.257
0.08545	0.1831	0.2881	0.7886	1.072	1.262
0.1562	0.3125	0.3906	0.8325	0.9253	1.077
0.08301	0.144	0.2417	1.06	1.243	1.416
0.09521	0.1855	0.293	1.099	1.257	1.367
0.1489	0.2515	0.3467	0.9155	0.9961	1.099
0.08301	0.1367	0.21	0.9424	1.064	1.189
0.2173	0.3442	0.415	0.8838	1.089	1.306
0.1855	0.2979	0.4346	1.321	1.521	1.667
0.1562	0.3027	0.41025	1.245	1.404	1.599
0.1001	0.1587	0.3052	0.8179	0.896	1.03
0.1367	0.2808	0.4175	1.084	1.174	1.331
0.105	0.2783	0.3711	0.8276	0.9595	1.035
0.2466	0.3931	0.4639	0.979	1.191	1.528
0.1514	0.3052	0.4102	mv	mv	mv
0.1709	0.2661	0.3442	0.8667	1.001	1.111
0.105	0.2344	0.3955	1.128	1.304	1.47
0.354	0.4346	0.5005	mv	mv	mv
0.188	0.249	0.3491	1.169	1.34	1.492
0.1001	0.1929	0.2637	0.9668	1.116	1.248
0.08789	0.1099	0.1587	0.8936	0.9594	1.03
0.08301	0.1978	0.3198	1.479	1.611	1.782
mv	mv	mv	0.9277	1.079	1.206
0.08057	0.1733	0.2832	1.228	1.379	1.528
0.1099	0.2026	0.2979	0.9033	1.006	1.123
Resp Lower limit HC	Resp Peak HC	Resp Higher limit HC	Card Lower limit HC	Card Peak HC	Card Higher limit HC
0.249	0.3125	0.3833	0.9692	1.042	1.228
0.08301	0.2539	0.4028	0.8618	1.055	1.257
0.2075	0.3638	0.4395	0.9741	1.101	1.252
0.2515	0.2979	0.3711	0.8472	1.091	1.211
mv	mv	mv	0.9302	0.9839	1.057
0.2051	0.3027	0.3687	1.04	1.169	1.34
0.1831	0.2515	0.3198	0.8813	0.9888	1.25
0.1538	0.2173	0.2881	1.099	1.174	1.418
0.215	0.293	0.3687	0.8838	0.9863	1.135
mv	mv	mv	mv	mv	mv
0.1074	0.1611	0.2344	1.206	1.338	1.428
mv	mv	mv	mv	mv	mv
0.1709	0.3052	0.4395	1.008	1.082	1.177
0.2588	0.3394	0.4028	mv	mv	mv
0.08301	0.1196	0.2173	0.8398	0.8936	1.001
0.08057	0.1416	0.2881	0.9473	1.025	1.187
0.2612	0.3149	0.415	0.8594	0.9204	1.064
0.21	0.3247	0.4077	0.8643	0.979	1.128
0.1318	0.2173	0.3027	0.8032	0.9204	1.113
0.1147	0.2319	0.3149	1.038	1.108	1.252
mv	mv	mv	mv	mv	mv
0.144	0.2319	0.3491	0.8569	0.9619	1.143
0.2393	0.2783	0.3687	0.7788	0.8545	0.9717
0.1904	0.2783	0.3833	0.8228	0.9375	1.047
0.2808	0.3662	0.4102	1.125	1.216	1.323
Resp Width MS	Card Width MS	Resp Width HC	Card Width HC
0.2295	0.251	0.1343	0.2588
0.2027	0.4734	0.3198	0.3952
0.2344	0.2445	0.232	0.2779
0.1587	0.356	0.1196	0.3638
0.1978	0.268	0.0928	0.1268
0.1978	0.1835	0.1636	0.3
0.127	0.2466	0.1367	0.3687
0.1977	0.4222	0.1343	0.319
0.2491	0.346	0.1537	0.2512
0.2541	0.354	0.0952	0.104
0.2051	0.2121	0.127	0.222
0.2808	0.247	0.0364	0.3491
0.2661	0.2074	0.2686	0.169
0.2173	0.549	0.144	0.286
0.2588	0.205	0.1343	0.1612
0.1733	0.2443	0.2075	0.2397
0.2905	0.342	0.1538	0.2046
0.1465	0.207	0.1977	0.2637
0.1611	0.323	0.1709	0.3098
0.1636	0.2812	0.2002	0.214
0.0708	0.1364	0.1197	0.1999
0.2368	0.303	0.2051	0.2861
0.1465	0.2783	0.1294	0.1929
0.2026	0.3	0.1929	0.2242
0.188	0.2197	0.1294	0.198
b) Respiratory rate and heart rate frequency range from MREG (Hz)
Resp Lower limit MS	Resp Peak MS	Resp Higher limit MS	Card Lower limit MS	Card Peak MS	Card Higher limit MS
0.253906	0.307617	0.407715	1.09375	1.1377	1.17676
0.0830078	0.185547	0.214844	0.830078	1.0791	1.26465
0.229492	0.314941	0.397949	0.898438	0.930176	1.06201
0.0830078	0.146484	0.214844	1.17188	1.24756	1.35254
0.107422	0.187988	0.302734	1.16455	1.23535	1.30859
0.151367	0.253906	0.339355	0.97168	1.00098	1.08398
0.0854492	0.13916	0.212402	1.03516	1.06934	1.16455
0.26123	0.34668	0.429688	1.01318	1.09375	1.1792
0.209961	0.285645	0.405273	1.44531	1.52832	1.6333
0.119629	0.305176	0.378418	0.00244141	0.00244141	0.00244141
0.0976562	0.161133	0.253906	0.859375	0.915527	0.97168
0.192871	0.283203	0.307617	1.08398	1.1792	1.28906
0.180664	0.280762	0.324707	0.925293	0.964355	1.02783
0.334473	0.395508	0.495605	1.15479	1.24023	1.3916
0.212402	0.307617	0.383301	1.15967	1.21582	1.38184
0.222168	0.268555	0.302734	0.95459	1.00586	1.04248
0.102539	0.236816	0.354004	1.25244	1.31104	1.38428
0.378418	0.439453	0.490723	1.88477	1.99951	2.07031
0.197754	0.253906	0.3125	1.24268	1.34766	1.40869
0.129395	0.148926	0.236816	1.07422	1.12305	1.1792
0.0805664	0.112305	0.231934	0.90332	0.986328	1.08398
0.15625	0.200195	0.317383	1.5625	1.61865	1.71875
0.20752	0.317383	0.412598	1.01562	1.10107	1.20605
0.090332	0.183105	0.297852	1.35254	1.38672	1.44531
0.15625	0.209961	0.268555	0.964355	1.01074	1.08887
Resp Lower limit HC	Resp Peak HC	Resp Higher limit HC	Card Lower limit HC	Card Peak HC	Card Higher limit HC
0.263672	0.327148	0.375977	0.986328	1.05225	1.1084
0.100098	0.256348	0.339355	0.849609	1.04736	1.19873
0.285645	0.395508	0.427246	1.06689	1.10596	1.19385
0.251465	0.300293	0.432129	0.915527	1.05713	1.14502
0.192871	0.214844	0.285645	0.97168	0.98877	1.02539
0.209961	0.307617	0.361328	1.10352	1.19873	1.31348
0.183105	0.253906	0.322266	0.942383	0.993652	1.1377
0.163574	0.219727	0.302734	1.12793	1.15723	1.32568
0.229492	0.29541	0.383301	0.893555	1.01074	1.10107
0.212402	0.283203	0.310059	1.04004	1.08643	1.14502
0.126953	0.170898	0.234375	1.06689	1.17432	1.24512
0.0756836	0.0927734	0.131836	0.97168	1.04492	1.25732
0.253906	0.297852	0.368652	1.06201	1.09619	1.15967
0.27832	0.341797	0.393066	1.30859	1.48926	1.59424
0.0805664	0.124512	0.187988	0.871582	0.898438	0.964355
0.0756836	0.134277	0.217285	0.932617	1.02539	1.09131
0.231934	0.317383	0.415039	0.893555	0.927734	1.07422
0.236816	0.327148	0.410156	0.910645	0.983887	1.06934
0.148926	0.217285	0.263672	0.869141	0.925293	1.09131
0.192871	0.234375	0.285645	1.10107	1.11816	1.1792
0.192871	0.275879	0.349121	0.996094	1.10107	1.19873
0.212402	0.236816	0.280762	0.922852	0.966797	1.1377
0.253906	0.283203	0.349121	0.751953	0.834961	0.952148
0.217285	0.280762	0.383301	0.864258	0.949707	1.03271
0.290527	0.368652	0.441895	1.16211	1.22314	1.31348
c) Mean head displacement (mm)
MCFLIRT Mean absolute movement MS	MCFLIRT Mean relative movement MS	MCFLIRT Mean absolute movement HC	MCFLIRT Mean relative movement HC
0.127175	0.0272027	0.134465	0.0229048
0.114135	0.0265802	0.139666	0.0242795
0.202863	0.0522989	0.1464	0.0534
0.303055	0.0332396	0.2668	0.0381
0.216554	0.0407932	0.166077	0.0252914
0.149052	0.0240321	0.2265	0.0334
0.170445	0.0362604	0.1249	0.0526
0.35216	0.0307112	0.190797	0.0265249
0.0988922	0.0371987	0.104738	0.0257549
0.446147	0.0873382	0.246167	0.0265879
0.126373	0.0311671	0.330784	0.0362565
0.113025	0.0200747	0.110334	0.0238699
0.116378	0.0344892	0.41514	0.0362684
0.484396	0.0352494	0.244984	0.0227626
0.345724	0.0431723	0.172202	0.0289227
0.127344	0.0239589	0.15	0.0281
0.126089	0.0247769	0.241	0.0196
0.136414	0.0304461	0.220062	0.0295089
0.323011	0.0440002	0.0599	0.0313
0.185827	0.0306784	0.151368	0.0305266
0.147036	0.038652	0.146141	0.0335789
0.128905	0.0568046	0.255241	0.0335161
0.132837	0.041836	0.193467	0.0527352
0.284828	0.0491903	0.1297	0.021
0.136877	0.0249553	0.173681	0.0282985
d) Mean PPResp (PPResp map mean intensity)
MS WB mean PPResp	HC WB mean PPResp	MS GM mean PPResp	HC GM mean PPResp	MS WM mean PPResp	HC WM mean PPResp
3.07298e+07	9.82301e+06	3.18906e+07	6.75482e+06	19257789	4.2092e+06
201906562	3.91009e+07	1.35603e+08	3.39033e+07	218150475	3.50019e+07
1.3009e+08	2.57707e+07	1.19593e+08	2.51679e+07	102573958	2.20601e+07
4.32497e+07	1.86867e+07	3.10852e+07	1.85506e+07	2.21511e+07	1.08025e+07
8.90333e+07	8.23637e+06	8.8656e+07	8.57121e+06	56955541	5.30858e+06
3.01374e+07	11893998	2.047e+07	1.24962e+07	2.90299e+07	6.94387e+06
1.11572e+08	4.38739e+07	9.14114e+07	4.47811e+07	9.33463e+07	3.59683e+07
4.34849e+07	1.46826e+07	4.38149e+07	1.45775e+07	2.85028e+07	8.1641e+06
6.14963e+06	9.45205e+06	5.43531e+06	8.35194e+06	4.59729e+06	6.23716e+06
2.40804e+08	7.5211e+06	2.32155e+08	5.32138e+06	195824505	3.34966e+06
3.376e+07	3.61655e+07	3.25999e+07	3.182e+07	2.23415e+07	2.6501e+07
1.36842e+07	9.63429e+06	1.23655e+07	9.09586e+06	1.00835e+07	7.63017e+06
2.10207e+07	2.11208e+07	2.45196e+07	1.70982e+07	1.29702e+07	1.44929e+07
1.67075e+07	9.01613e+06	1.74495e+07	7.08323e+06	7.60561e+06	5.99021e+06
3.17271e+07	3.87874e+07	2.79639e+07	2.61137e+07	2.18892e+07	3.41249e+07
3.44012e+07	3.76462e+07	2.97652e+07	3.22967e+07	3.0854e+07	2.51359e+07
4.33744e+07	5.62992e+06	2.83715e+07	4.15087e+06	3.1846e+07	4.3736e+06
3.50762e+07	2.17671e+07	2.27697e+07	1.71005e+07	2.47131e+07	1.6078e+07
3.73166e+07	1.29299e+07	3.95922e+07	1.1449e+07	2.07695e+07	9.7632e+06
3.62356e+07	15606716	3.52286e+07	1.79409e+07	2.57885e+07	9.81258e+06
2.05709e+07	1.59466e+07	1.80725e+07	1.414e+07	1.3094e+07	1.33386e+07
1.93156e+08	2.39318e+07	2.049e+08	2.27667e+07	136883123	1.30209e+07
2.62559e+07	1.66621e+07	2.36985e+07	1.84209e+07	2.24833e+07	9.9188e+06
1.07244e+08	4.58472e+06	1.15482e+08	4.0969e+06	8.42252e+07	3.65799e+06
1.61021e+07	1.28824e+07	1.17311e+07	1.19735e+07	1.27945e+07	7.35425e+06
MS CSF (lateral ventricles) mean PPResp	HC CSF (lateral ventricles) mean PPResp	MS 4th ventricle mean PPResp	HC 4th ventricle mean PPResp
124254439	7.84454e+07	118932370	4.63263e+07
1993696065	435857690	637484101	4.921e+07
814616304	107655795	134896456	26150962
6.29656e+07	8.76575e+07	240994241	2.18792e+07
376266178	1.91928e+07	138976088	1.23174e+07
414974728	2.67663e+07	2.89606e+07	1.28609e+07
817707835	222372677	174784519	2.96321e+07
117448402	2.96794e+07	7.43198e+07	5.30732e+07
29832369	7.05544e+07	6.10517e+07	3.37385e+07
889151960	1.43599e+07	125526719	116609473
6.20387e+07	8.32753e+07	5.26761e+07	212021750
9.90953e+07	2.56554e+07	2.14562e+07	20215875
6.29084e+07	170260270	1.03079e+07	4.39716e+07
7.27028e+07	3.12582e+07	4.15496e+07	5.72119e+07
174666898	319968055	4.80586e+07	273349968
160530036	133663335	4.52791e+07	5.09008e+07
276539518	8.55421e+07	229211024	8.65933e+06
266738774	142981513	274186325	7.64962e+07
144289900	2.39043e+07	37921243	9.34825e+06
151342991	2.94907e+07	5.76662e+07	2.82989e+07
4.50759e+07	133523885	6.15961e+07	1.6384e+07
705348942	140272017	9.07552e+07	103992405
183930428	1.71086e+07	6.3509e+07	2.05374e+07
228265610	6.1659e+07	279295371	2.4097e+06
150527879	2.56739e+07	2.12555e+07	5.95773e+07
e) Mean PPCard (PPCard map mean intensity)
MS WB mean PPCard	HC WB mean PPCard	MS GM mean PPCard	HC GM mean PPCard	MS WM mean PPCard	HC WM mean PPCard
7.54229e+06	1.09096e+07	4.72689e+06	6.91859e+06	4.12835e+06	6.65702e+06
6.64218e+07	1.56796e+07	2.30009e+07	1.02651e+07	92754461	1.07353e+07
5.04421e+07	1.92395e+07	4.64184e+07	1.04054e+07	3.03532e+07	1.25627e+07
8.08826e+06	1.8965e+07	5.59668e+06	1.51303e+07	5.08275e+06	12467357
1.04536e+07	5.61172e+06	8.80331e+06	5.03143e+06	5.75033e+06	2.9043e+06
1.03574e+07	1.22834e+07	5.452e+06	6.50473e+06	1.13922e+07	1.01794e+07
3.70877e+07	2.68432e+07	2.13081e+07	2.05609e+07	3.79969e+07	2.01041e+07
1.09056e+07	3.5268e+07	1.09179e+07	1.30638e+07	6.09092e+06	3.69769e+07
4.81661e+06	1.76903e+07	2.97909e+06	9.31818e+06	2.80527e+06	1.19211e+07
5.42363e+07	7.80368e+06	4.94117e+07	6.30617e+06	4.02842e+07	4.26374e+06
8.35151e+06	4.8692e+06	6.94803e+06	4.15123e+06	4.77479e+06	2.78285e+06
6.1276e+06	2.47024e+07	3.20439e+06	1.02355e+07	6.39874e+06	2.09357e+07
8.4144e+06	4.90547e+06	6.01177e+06	3.96918e+06	6.38748e+06	3.46297e+06
1.67553e+07	1.26904e+07	1.51698e+07	4.63816e+06	7.9291e+06	1.09778e+07
3.56058e+07	6.50308e+07	9.20851e+06	2.08591e+07	4.53388e+07	8.95879e+07
1.83629e+07	1.16186e+07	7.58827e+06	5.95978e+06	1.95968e+07	7.82896e+06
1.46395e+07	5.89442e+06	6.24928e+06	3.30354e+06	1.1533e+07	4.48333e+06
4.11188e+06	1.54685e+07	1.7006e+06	1.07171e+07	2.72543e+06	1.20595e+07
1.50522e+07	1.70863e+07	9.92112e+06	1.03509e+07	8.73429e+06	1.11868e+07
2.36791e+07	1.66564e+07	1.20415e+07	5.7779e+06	1.95008e+07	1.60276e+07
1.09352e+07	1.25488e+07	7.45818e+06	5.9895e+06	7.40113e+06	1.01488e+07
2.41042e+07	1.38584e+07	2.26075e+07	9.65833e+06	1.692e+07	9.14206e+06
1.97536e+07	1.68163e+07	1.01002e+07	1.66877e+07	20753019	1.00508e+07
1.36989e+07	7.02305e+06	1.3211e+07	4.66994e+06	7.02443e+06	5.42868e+06
3.1684e+07	8.29698e+06	1.02326e+07	6.64911e+06	3.82952e+07	4.011e+06
MS CSF (lateral ventricles) mean PPCard	HC CSF (lateral ventricles) mean PPCard	MS 4th ventricle mean PPCard	HC 4th ventricle mean PPCard
211050479	274343813	6.2138e+07	8.55041e+07
1686937067	404085947	5.20093e+07	2.0804e+07
548598413	428053597	2.11911e+07	9.28122e+07
128238391	240495727	96347559	1.6668e+07
158584907	8.4349e+07	6.27786e+07	15977490
294399887	310581699	8.25536e+06	5.89709e+07
617619248	306700676	4.14322e+07	8.88153e+06
8.77574e+07	1098750691	4.52851e+07	5.9487e+07
7.57111e+07	466060954	189182108	7.06532e+07
444714749	106318430	2.05927e+07	9.23636e+07
130031187	5.82004e+07	1.3094e+07	7.7217e+07
150235779	372663743	36652592	1.5374e+07
146544557	6.23332e+07	2.66714e+07	3.78578e+07
246892617	210962345	8.07811e+07	178274032
924284132	1474148514	3.59578e+07	7.38889e+07
438444705	204660929	8.72363e+07	4.96378e+07
315117301	164308862	6.70813e+07	2.70067e+07
113331679	257635033	4.24506e+07	210695511
377920761	457764105	3.84338e+07	5.80941e+06
436382350	377216217	6.32846e+07	6.53835e+07
136403435	198104751	100776409	3.10357e+07
185663821	224588164	1.56081e+07	5.85843e+07
394456220	119065931	106640939	6.17862e+07
118691761	208830666	5.07404e+07	11241655
1053579644	8.55044e+07	2.70396e+07	7.96048e+07
f) Mean PPVLF (PPVLF map mean intensity)
MS WB mean PPVLF	HC WB mean PPVLF	MS GM mean PPVLF	HC GM mean PPVLF	MS WM mean PPVLF	HC WM mean PPVLF
9.28644e+06	1.5174e+07	1.0684e+07	1.75592e+07	5.73611e+06	7.61706e+06
5.25729e+07	2.89648e+07	3.60576e+07	3.22412e+07	4.69431e+07	2.44212e+07
2.53837e+07	1.23346e+07	2.66431e+07	1.39407e+07	1.26137e+07	8.41152e+06
1.24153e+07	4.26952e+07	1.29793e+07	4.87998e+07	7.33218e+06	2.25426e+07
8.32467e+06	9.65934e+06	9.25047e+06	1.1652e+07	4.62748e+06	5.55996e+06
1.13663e+07	5.37657e+06	1.11539e+07	6.31255e+06	6.76149e+06	3.21844e+06
6.15739e+07	1.57226e+07	6.13311e+07	1.9314e+07	3.50635e+07	9.05772e+06
1.55597e+07	7.76744e+06	1.75561e+07	9.16891e+06	1.02023e+07	4.33837e+06
6.33358e+06	1.2256e+07	7.20899e+06	1.38068e+07	4.03937e+06	7.1432e+06
1.30151e+08	5.9066e+06	1.39346e+08	6.75668e+06	8.28224e+07	3.36623e+06
7.44559e+06	2.02969e+07	8.19212e+06	2.23474e+07	4.65213e+06	1.30826e+07
3.86852e+06	1.0863e+07	4.33223e+06	1.26622e+07	2.1243e+06	6.41225e+06
1.07749e+07	6.90102e+06	1.26696e+07	7.75464e+06	5.31537e+06	4.35769e+06
4.13592e+07	7.89469e+06	4.32421e+07	9.39001e+06	1.93851e+07	4.94363e+06
9.07477e+06	1.52253e+07	1.01627e+07	1.38327e+07	5.213e+06	9.34672e+06
9.05358e+06	1.67198e+07	1.04263e+07	1.86644e+07	5.62956e+06	8.99623e+06
9.62584e+06	7.45196e+06	8.07272e+06	9.00597e+06	5.95153e+06	3.67899e+06
1.2668e+07	1.22209e+07	1.16167e+07	1.2703e+07	9.1723e+06	7.57026e+06
2.32412e+07	7.99248e+06	2.96141e+07	9.20863e+06	9.24734e+06	4.67841e+06
5.98346e+06	6.04675e+06	6.50478e+06	6.63295e+06	3.50173e+06	3.46225e+06
1.35893e+07	1.00126e+07	1.37086e+07	1.10847e+07	7.78111e+06	6.14596e+06
7.08499e+07	3.7937e+07	8.36585e+07	4.21593e+07	3.3386e+07	2.01111e+07
7.03382e+06	1.22599e+07	7.41586e+06	1.40196e+07	5.7089e+06	7.16323e+06
6.16841e+07	4.31057e+06	6.5525e+07	5.30149e+06	4.15569e+07	2.37373e+06
5.52254e+06	1.1125e+07	5.83979e+06	1.34896e+07	3.37133e+06	5.93741e+06
MS CSF (lateral ventricles) mean PPVLF	HC CSF (lateral ventricles) mean PPVLF	MS 4th ventricle mean PPVLF	HC 4th ventricle mean PPVLF
1.08602e+07	1.76153e+07	1.79032e+07	1.13254e+07
497034927	80934286	198370307	2.32242e+07
8.50406e+07	2.01076e+07	2.77014e+07	1.30521e+07
1.89516e+07	5.13214e+07	1.98609e+07	2.32083e+07
1.72063e+07	6.38418e+06	8.00229e+06	3.74484e+06
5.91261e+07	4.15533e+06	7.50608e+06	2.15005e+06
289073118	1.46071e+07	6.51051e+07	1.03647e+07
1.26072e+07	1.52396e+07	1.21634e+07	2.93289e+06
8.38486e+06	4.02887e+07	6.29337e+06	1.16977e+07
117460621	8.90896e+06	127164406	6.98006e+06
9.13432e+06	1.89283e+07	8.93839e+06	3.52594e+07
1.40791e+07	1.89031e+07	962453	4.41921e+06
10054655	13934253	3.1775e+06	5.28925e+06
4.22743e+07	5.5967e+06	3.69483e+07	3.88432e+06
2.9358e+07	5.3303e+07	3.60704e+06	5.78731e+07
1.3867e+07	3.05122e+07	5.22141e+06	1.86034e+07
2.39109e+07	1.86762e+07	3.85326e+07	2.54999e+06
2.78819e+07	3.35555e+07	46332518	1.33693e+07
2.39805e+07	2.25432e+07	5.86256e+06	2.42853e+06
7.62942e+06	6.86295e+06	4.02636e+06	1.37045e+07
2.17596e+07	1.35557e+07	2.76522e+07	9.12796e+06
135283224	157237671	4.32369e+07	1.73625e+07
2.19546e+07	1.15652e+07	7.86213e+06	3.22827e+06
7.10907e+07	5.94199e+06	187225297	2.00524e+06
2.68424e+07	6.9283e+06	2.98831e+06	4.5482e+06
g) MS clinical characteristics *
MS T2 FLAIR lesion quantity	EDSS score	MS duration from first symptom (months)
5	0	30
36	2.5	109
28	4.5	1
12	1	8
9	2	3
30	1	10
32	6	19
5	2.5	50
24	0	65
44	0	52
17	0	6
8	1	19
56	2.5	62
3	1	missing value
3	2	117
13	2.5	69
29	1.5	201
6	2.5	6
14	2	9
24	0	3
8	0	5
22	6	5
6	1	3
15	6.5	1
11	2	9
h) FSL Randomise design: two-group difference adjusted for covariate (Figure 2 and S1 Figure, MREG.) *
https://fsl.fmrib.ox.ac.uk/fsl/docs/statistics/glm.html
1	0	-0.0112991
1	0	-0.00992439
1	0	0.0191961
1	0	0.00389611
1	0	-0.00891249
1	0	-0.000803886
1	0	0.0183961
1	0	-0.00767899
1	0	-0.00844899
1	0	-0.00761599
1	0	0.00205261
1	0	-0.010334
1	0	0.00206451
1	0	-0.0114413
1	0	-0.00528119
1	0	-0.00610389
1	0	-0.0146039
1	0	-0.00469499
1	0	-0.00290389
1	0	-0.00367729
1	0	-0.000624986
1	0	-0.000687786
1	0	0.0185313
1	0	-0.0132039
1	0	-0.00590539
0	1	-0.00700119
0	1	-0.00762369
0	1	0.018095
0	1	-0.000964286
0	1	0.00658931
0	1	-0.0101718
0	1	0.00205651
0	1	-0.00349269
0	1	0.00299481
0	1	0.0531343
0	1	-0.00303679
0	1	-0.0141292
0	1	0.000285314
0	1	0.00104551
0	1	0.00896841
0	1	-0.010245
0	1	-0.00942699
0	1	-0.00375779
0	1	0.00979631
0	1	-0.00352549
0	1	0.00444811
0	1	0.0226007
0	1	0.00763211
0	1	0.0149864
0	1	-0.00924859
HC	MS	Mean relative head displacement demeaned
/ContrastName1	group A > group B
/ContrastName2	group B > group A
/ContrastName3	group A mean
/ContrastName4	group B mean
/NumWaves	3
/NumContrasts	4
/PPheights		1.32067	1.32067	1.35725	1.35725
/RequiredEffect		1.582	1.582	1.134	1.134
/Matrix
1.000000e+00 -1.000000e+00 0.000000e+00
-1.000000e+00 1.000000e+00 0.000000e+00
1.000000e+00 0.000000e+00 0.000000e+00
0.000000e+00 1.000000e+00 0.000000e+00
/Matrix for covariate pos and neg independent effect
0.000000e+00 0.000000e+00 1.000000e+00
0.000000e+00 0.000000e+00 -1.000000e+00
i) FSL Randomise design: two-group difference (Two-Sample Unpaired T-Test), (Figure 2b FSLVBM, structural)
https://fsl.fmrib.ox.ac.uk/fsl/docs/statistics/glm.html
1	0
1	0
1	0
1	0
1	0
1	0
1	0
1	0
1	0
1	0
1	0
1	0
1	0
1	0
1	0
1	0
1	0
1	0
1	0
1	0
1	0
1	0
1	0
1	0
1	0
0	1
0	1
0	1
0	1
0	1
0	1
0	1
0	1
0	1
0	1
0	1
0	1
0	1
0	1
0	1
0	1
0	1
0	1
0	1
0	1
0	1
0	1
0	1
0	1
0	1
HC	MS
/ContrastName1	HC > MS
/ContrastName2	MS > HC
/ContrastName3	HC mean
/ContrastName4	MS mean
/NumWaves	2
/NumContrasts	4
/PPheights		1.000000e+00	1.000000e+00	1.000000e+00	1.000000e+00
/RequiredEffect		1.161	1.161	0.821	0.821
/Matrix
1.000000e+00 -1.000000e+00
-1.000000e+00 1.000000e+00
1.000000e+00 0.000000e+00
0.000000e+00 1.000000e+00
j) FSL Randomise design: single-group average with additional covariate, MREG, Figure 3 and 5 *
https://fsl.fmrib.ox.ac.uk/fsl/docs/statistics/glm.html
1	-3.156852e-02
1	9.083480e-03
1	6.847148e-02
1	-3.569452e-02
1	2.865548e-02
1	-5.592852e-02
1	4.135348e-02
1	1.748048e-02
1	-2.698752e-02
1	9.294480e-03
1	-4.700852e-02
1	-4.781552e-02
1	-1.392752e-02
1	-3.877052e-02
1	2.579248e-02
1	3.301348e-02
1	-1.357752e-02
1	-1.104352e-02
1	-6.754520e-03
1	2.613848e-02
1	-7.446520e-03
1	5.610848e-02
1	1.300748e-02
1	6.944480e-03
1	1.179480e-03
MS	CSF volume / (GM+WM+CSFcortical), demeaned
/ContrastName1	group mean
/ContrastName2	csf relative volume pos linear r
/ContrastName3	csf relative volume neg linear r
/NumWaves	2
/NumContrasts	3
/PPheights		1.000000e+00	1.244000e-01	1.244000e-01
/RequiredEffect		0.996	3.824	3.824
/Matrix
1.000000e+00 0.000000e+00
0.000000e+00 1.000000e+00
0.000000e+00 -1.000000e+00
1	-1.918984e-02
1	-2.929284e-02
1	-3.007840e-03
1	8.703160e-03
1	-2.098084e-02
1	-1.514684e-02
1	6.907160e-03
1	4.876516e-02
1	3.927160e-03
1	-1.993484e-02
1	-6.926840e-03
1	-4.134684e-02
1	-5.588840e-03
1	1.284516e-02
1	3.584616e-02
1	1.206216e-02
1	-4.170984e-02
1	-4.578840e-03
1	2.430916e-02
1	4.018416e-02
1	-1.229184e-02
1	5.069160e-03
1	2.445716e-02
1	-3.341384e-02
1	3.033416e-02
HC	CSF volume / (GM+WM+CSFcortical), demeaned
/ContrastName1	group mean
/ContrastName2	csf relative volume pos linear r
/ContrastName3	csf relative volume neg linear r
/NumWaves	2
/NumContrasts	3
/PPheights		1.000000e+00	9.047500e-02	9.047500e-02
/RequiredEffect		0.996	3.680	3.680
/Matrix
1.000000e+00 0.000000e+00
0.000000e+00 1.000000e+00
0.000000e+00 -1.000000e+00
1	0.5
1	2.5
1	-1
1	0
1	-1
1	4
1	0.5
1	-2
1	-2
1	-2
1	-1
1	0.5
1	-1
1	0
1	0.5
1	-0.5
1	0.5
1	0
1	-2
1	-2
1	4
1	-1
1	4.5
1	0
MS	EDSS demeaned
/ContrastName1	group mean
/ContrastName2	EDSS pos linear r
/ContrastName3	EDSS neg linear r
/NumWaves	2
/NumContrasts	3
/PPheights		1	6.5	6.5
/RequiredEffect		0.996	3.43	3.43
/Matrix
1.000000e+00 0.000000e+00
0.000000e+00 1.000000e+00
0.000000e+00 -1.000000e+00
k) FSL Randomise design: two-group difference adjusted for covariate; Comparison of MS subgroups (different clinical characteristics), MREG *
https://fsl.fmrib.ox.ac.uk/fsl/docs/statistics/glm.html
/Matrix
1.000000e+00 -1.000000e+00 0.000000e+00
-1.000000e+00 1.000000e+00 0.000000e+00
MS patients CNS targeting medication vs. no CNS targeting medication, adjusted for mean relative head displacement
/PPheights		1.258447e+00	1.258447e+00
/RequiredEffect		2.633	2.633
MS and another neurologic or psychiatric diagnosis vs. MS without other neurologic or psychiatric diagnosis, adjusted for mean relative head displacement
/PPheights		1.134937e+00	1.134937e+00
/RequiredEffect		2.328	2.328
MS patients brainstem lesions vs. no brainstem lesion, adjusted for mean relative head displacement
/PPheights		1.257243e+00	1.257243e+00
/RequiredEffect		2.684	2.684
MS patients EDSS < 2.0 vs. EDSS ≥ 2.0, adjusted for mean relative head displacement
/PPheights		1.168522e+00	1.168522e+00
/RequiredEffect		2.377	2.377
MS patients T2 FLAIR lesions ≤ 15 vs. T2 FLAIR lesions > 15, adjusted for mean relative head displacement
/PPheights		1.183498e+00	1.183498e+00
/RequiredEffect		2.468	2.468
MS patients with relapse (including corticosteroid treatment) within 3 Mo vs. no relapse within 3 Mo, adjusted for mean relative head displacement
/PPheights		1.259674e+00	1.259674e+00
/RequiredEffect		2.589	2.589
*No other analyzed clinical characteristics or design matrixes are shown here since they include sensitive clinical patient data. Only required effect is shown.
